# Supplementary material for: BcWRKY33A Enhances Resistance to Botrytis cinerea via Activating BcMYB51-3 in Non-Heading Chinese Cabbage
Source: Int J Mol Sci. 2022 Jul 26;23(15):8222. doi: 10.3390/ijms23158222 (PMC9331318; doi:10.3390/ijms23158222)
Supplement: Supplementary file 1 [file ijms-23-08222-s001.zip]

Archive with 1 entries (1 files):
- ijms-1812212-supplementary.pdf
